# Supplementary material for: Aromas: Lovely to Smell and Nice Solvents for Polyphenols? Curcumin Solubilisation Power of Fragrances and Flavours
Source: Molecules. 2024 Jan 5;29(2):294. doi: 10.3390/molecules29020294 (PMC10820666; doi:10.3390/molecules29020294)
Supplement: Supplementary file 1 [file molecules-29-00294-s001.zip]

Archive with 1 entries (1 files):
- molecules-2718089-supplementary.pdf
